# Supplementary material for: Optimizing and Implementing a Community-Based Group Fall Prevention Program: A Mixed Methods Study
Source: Int J Environ Res Public Health. 2024 Jan 31;21(2):162. doi: 10.3390/ijerph21020162 (PMC10887802; doi:10.3390/ijerph21020162)
Supplement: Supplementary file 1 [file ijerph-21-00162-s001.zip]

Archive with 1 entries (1 files):
- ijerph-2755999-supplementary.pdf
